# Supplementary material for: Comparative Genomics of a Parthenogenesis-Inducing Wolbachia Symbiont
Source: G3 (Bethesda). 2016 May 16;6(7):2113–23. doi: 10.1534/g3.116.028449 (PMC4938664; doi:10.1534/g3.116.028449)
Supplement: Supplemental Material [file supp_g3.116.028449_TableS1.xls]

## Sheet: Sheet1
Role Category	wAlbB	wBm	wBol1	wCle	wDi	wGmm	wHa	wMel	wNo	wOo	wPip_JBH	wPip_Mol	wPip_Pel	wRi	wSuzi	wTpre	wVitB	wWb
Unclassified	101	200	148	116	131	95	128	109	143	49	172	144	159	140	140	100	126	157
Role category not yet assigned	101	200	148	116	131	95	128	109	143	49	172	144	159	140	140	100	126	157
Amino acid biosynthesis	11	10	12	12	12	10	11	11	13	10	12	13	12	11	11	13	13	9
Aromatic amino acid family	1	0	1	1	1	1	1	1	1	0	1	1	1	1	1	1	1	1
Aspartate family	8	8	8	8	8	7	8	8	9	8	8	9	8	8	8	9	8	5
Glutamate family	1	1	2	2	2	1	1	1	2	2	2	2	2	1	1	2	3	1
Pyruvate family	0	0	0	0	0	0	0	0	0	0	0	0	0	0	0	0	0	0
Serine family	1	1	1	1	1	1	1	1	1	0	1	1	1	1	1	1	1	2
Histidine family	0	0	0	0	0	0	0	0	0	0	0	0	0	0	0	0	0	0
Other	0	0	0	0	0	0	0	0	0	0	0	0	0	0	0	0	0	0
Purines, pyrimidines, nucleosides, and nucleotides	31	31	30	30	31	28	31	31	30	27	31	30	30	31	31	31	31	18
2'-Deoxyribonucleotide metabolism	5	5	5	5	5	4	5	5	5	4	5	5	5	5	5	5	5	5
Nucleotide and nucleoside interconversions	6	6	6	6	6	6	6	6	6	6	6	6	6	6	6	6	6	4
Purine ribonucleotide biosynthesis	13	13	12	12	13	12	13	13	12	10	13	13	12	13	13	13	13	7
Pyrimidine ribonucleotide biosynthesis	7	7	7	7	7	6	7	7	7	7	7	6	7	7	7	7	7	2
Salvage of nucleosides and nucleotides	0	0	0	0	0	0	0	0	0	0	0	0	0	0	0	0	0	0
Sugar-nucleotide biosynthesis and conversions	0	0	0	0	0	0	0	0	0	0	0	0	0	0	0	0	0	0
Other	0	0	0	0	0	0	0	0	0	0	0	0	0	0	0	0	0	0
Fatty acid and phospholipid metabolism	15	12	17	12	15	12	13	14	13	10	16	16	15	14	13	13	12	6
Biosynthesis	11	11	11	10	11	11	11	11	11	9	10	11	11	11	11	11	11	6
Degradation	4	1	6	2	4	1	2	3	2	1	6	5	4	3	2	2	1	0
Other	0	0	0	0	0	0	0	0	0	0	0	0	0	0	0	0	0	0
Biosynthesis of cofactors, prosthetic groups, and carriers	42	38	38	44	40	38	43	41	42	28	41	40	41	41	40	41	38	39
Biotin	1	1	1	4	1	1	1	1	1	0	1	1	1	1	1	1	1	0
Folic acid	5	3	5	6	5	5	6	6	5	4	6	6	6	5	5	5	5	9
Heme, porphyrin, and cobalamin	8	7	7	7	7	7	8	7	8	7	7	7	7	8	8	7	7	7
Lipoate	1	1	1	1	1	0	1	1	1	1	1	1	1	1	1	1	1	0
Menaquinone and ubiquinone	3	3	3	3	3	2	3	3	3	3	3	3	3	4	3	4	3	3
Molybdopterin	0	0	0	0	0	0	0	0	0	0	0	0	0	0	0	0	0	0
Pantothenate and coenzyme A	2	2	2	2	2	2	2	2	2	0	2	2	2	2	2	2	1	2
Pyridoxine	2	2	2	2	2	4	2	2	2	3	2	2	2	2	2	2	2	2
Riboflavin, FMN, and FAD	6	5	3	5	5	4	5	5	5	2	5	5	5	5	5	5	6	5
Glutathione	2	2	2	2	2	2	2	2	2	2	2	2	2	2	2	2	1	2
Thiamine	3	1	3	4	3	2	3	3	3	1	3	3	3	3	3	2	1	1
Pyridine nucleotides	1	1	1	1	1	1	1	1	1	1	1	1	1	1	1	1	1	1
Chlorophyll	0	1	0	0	0	1	0	0	0	0	0	0	0	0	0	1	0	1
Siderophores	0	0	0	0	0	0	0	0	0	0	0	0	0	0	0	0	0	0
Other	8	9	8	7	8	7	9	8	9	4	8	7	8	7	7	8	9	6
Central intermediary metabolism	6	6	6	6	6	6	6	6	6	4	5	6	5	6	6	6	6	4
Amino sugars	2	2	2	2	2	2	2	2	2	0	1	2	1	2	2	1	2	0
One-carbon metabolism	1	1	1	0	1	1	1	1	1	1	1	1	1	1	1	1	1	0
Phosphorus compounds	0	0	0	0	0	0	0	0	0	0	0	0	0	0	0	0	0	1
Polyamine biosynthesis	0	0	0	0	0	0	0	0	0	0	0	0	0	0	0	0	0	0
Sulfur metabolism	0	0	0	0	0	0	0	0	0	0	0	0	0	0	0	0	0	0
Nitrogen fixation	0	0	0	0	0	0	0	0	0	0	0	0	0	0	0	0	0	0
Nitrogen metabolism	0	0	0	0	0	0	0	0	0	0	0	0	0	0	0	0	0	1
Electron carrier regeneration	0	0	0	0	0	0	0	0	0	0	0	0	0	0	0	0	0	0
Other	3	3	3	4	3	3	3	3	3	3	3	3	3	3	3	4	3	2
Energy metabolism	66	68	69	64	68	65	65	66	67	58	66	70	68	64	64	67	70	57
Aerobic	1	1	1	1	1	1	1	1	1	1	1	1	1	1	1	1	1	0
Amino acids and amines	1	1	1	1	2	3	1	1	1	1	1	1	1	1	1	1	1	2
Anaerobic	1	1	1	1	1	1	1	1	1	1	1	1	1	1	1	1	1	0
ATP-proton motive force interconversion	8	7	8	6	8	9	8	8	8	5	7	9	8	8	8	6	8	5
Electron transport	26	25	26	27	25	28	28	27	26	24	27	27	26	28	27	27	26	34
Entner-Doudoroff	0	0	0	0	0	0	0	0	0	0	0	0	0	0	0	0	0	0
Fermentation	0	0	0	0	0	0	0	0	0	0	0	0	0	0	0	0	0	0
Glycolysis/gluconeogenesis	5	5	5	5	5	3	5	5	5	5	4	4	5	3	4	5	5	2
Pentose phosphate pathway	5	5	5	5	5	2	5	5	5	4	5	5	5	4	5	4	5	3
Pyruvate dehydrogenase	2	2	2	2	2	2	2	2	2	2	2	2	2	2	2	2	1	0
Sugars	2	5	1	2	2	1	1	1	1	1	1	2	1	1	1	3	2	3
TCA cycle	10	13	13	11	12	12	10	12	11	12	11	12	12	12	11	13	14	6
Methanogenesis	0	0	0	0	0	0	0	0	0	0	0	0	0	0	0	0	0	0
Biosynthesis and degradation of polysaccharides	1	1	2	1	2	0	1	1	2	0	2	2	2	1	1	1	2	0
Photosynthesis	0	0	0	0	0	0	0	0	0	0	0	0	0	0	0	0	0	0
Chemoautotrophy	0	0	0	0	0	0	0	0	0	0	0	0	0	0	0	0	0	0
Other	4	2	4	2	3	3	2	2	4	2	4	4	4	2	2	3	4	2
Transport and binding proteins	88	112	104	108	95	133	127	126	104	88	135	101	124	125	130	155	107	242
Amino acids, peptides and amines	2	2	2	2	2	2	2	2	2	1	2	2	2	2	2	2	1	2
Anions	2	2	1	3	3	1	3	2	3	3	1	2	1	3	3	2	2	1
Carbohydrates, organic alcohols, and acids	2	2	2	3	2	2	2	2	2	0	2	2	2	2	2	2	2	2
Cations	9	7	11	10	10	12	8	9	11	7	11	10	10	9	9	9	9	6
Nucleosides, purines and pyrimidines	0	0	0	0	0	0	0	0	0	0	0	0	0	0	0	0	0	0
Porins	0	0	0	0	0	0	0	0	0	0	0	0	0	0	0	0	0	0
Other	2	2	2	3	2	3	4	4	3	2	3	2	3	3	3	2	2	2
Unknown substrate	71	97	86	87	76	113	108	107	83	75	116	83	106	106	111	138	91	229
DNA metabolism	44	38	57	45	56	45	51	59	57	31	59	53	59	61	62	46	45	51
DNA replication, recombination, and repair	40	35	47	40	49	38	42	42	43	30	46	43	44	44	45	40	41	46
Restriction/modification	0	0	6	2	3	1	3	3	3	0	3	2	5	3	3	1	2	0
Degradation of DNA	0	0	0	1	0	0	0	0	0	0	0	0	0	0	0	0	0	2
Chromosome-associated proteins	3	3	3	2	3	4	3	3	3	1	3	3	3	3	3	3	2	2
Other	1	0	1	0	1	2	3	11	8	0	7	5	7	11	11	2	0	1
Transcription	21	19	23	16	20	18	20	21	19	18	31	26	28	20	24	18	19	26
Degradation of RNA	3	3	4	3	4	4	3	4	3	3	6	4	4	3	3	3	3	4
DNA-dependent RNA polymerase	4	4	5	2	6	2	4	4	4	3	3	5	6	4	4	3	3	5
Transcription factors	10	7	9	7	6	7	9	9	8	8	18	13	14	9	13	8	9	11
RNA processing	4	5	5	4	4	5	4	4	4	4	4	4	4	4	4	4	4	6
Other	0	0	0	0	0	0	0	0	0	0	0	0	0	0	0	0	0	0
Protein synthesis	106	104	106	95	106	113	105	106	107	100	104	106	107	103	105	108	106	105
tRNA aminoacylation	24	25	25	24	25	30	25	25	25	25	25	25	25	25	25	25	26	27
Ribosomal proteins: synthesis and modification	50	49	49	40	49	50	48	49	49	46	46	49	49	47	48	50	49	52
tRNA and rRNA base modification	18	15	18	17	18	18	17	17	18	14	19	18	18	17	17	18	17	14
Translation factors	11	12	11	11	11	12	12	12	12	12	11	11	12	11	12	12	11	11
Other	3	3	3	3	3	3	3	3	3	3	3	3	3	3	3	3	3	1
Protein fate	73	67	83	68	77	71	74	74	76	62	78	85	81	75	75	68	72	85
Protein and peptide secretion and trafficking	21	22	23	21	22	22	24	22	22	21	20	23	22	20	21	23	22	19
Protein modification and repair	8	8	8	8	8	8	8	8	8	8	8	8	8	8	8	8	8	11
Protein folding and stabilization	20	15	19	17	20	15	15	16	20	13	18	20	19	18	18	15	17	16
Degradation of proteins, peptides, and glycopeptides	22	22	28	19	24	18	25	24	25	19	28	25	30	26	24	20	21	20
Other	2	0	5	3	3	8	2	4	1	1	4	9	2	3	4	2	4	19
Regulatory functions	12	8	17	8	16	8	10	14	10	4	14	13	10	13	14	8	10	5
DNA interactions	7	2	11	4	9	4	4	6	5	1	8	7	5	8	9	2	5	0
RNA interactions	1	1	1	1	1	0	1	1	1	1	1	1	1	1	1	1	1	0
Protein interactions	1	1	2	1	2	1	2	2	2	1	2	2	2	2	2	2	2	1
Small molecule interactions	0	1	1	0	0	1	1	2	0	0	1	1	1	0	0	1	0	3
Other	3	3	2	2	4	2	2	3	2	1	2	2	1	2	2	2	2	1
Signal transduction	4	5	3	3	4	4	5	5	4	3	3	2	3	4	4	3	4	4
Two-component systems	4	4	3	3	4	4	4	4	4	3	3	2	3	4	4	3	4	2
PTS	0	0	0	0	0	0	0	0	0	0	0	0	0	0	0	0	0	0
Other	0	1	0	0	0	0	1	1	0	0	0	0	0	0	0	0	0	2
Cell envelope	58	59	59	47	49	46	55	51	52	116	56	60	57	48	52	55	61	105
Surface structures	4	3	5	4	3	3	8	6	5	1	5	7	5	6	7	3	3	1
Biosynthesis of murein sacculus and peptidoglycan	14	15	14	16	15	16	17	17	14	13	13	14	13	16	17	13	14	8
Biosynthesis and degradation of surface polysaccharides and lipopolysaccharides	9	5	9	4	8	5	8	8	7	2	5	6	5	10	10	5	11	1
Other	31	36	31	23	23	22	22	20	26	100	33	33	34	16	18	34	33	95
Cellular processes	73	79	85	82	73	111	104	102	85	81	112	84	101	100	106	112	84	210
Cell division	10	11	10	12	10	7	9	10	10	8	10	10	10	9	10	10	10	13
Chemotaxis and motility	0	0	0	0	0	0	0	0	0	0	0	0	0	0	0	0	0	0
Cell adhesion	0	0	0	0	0	0	0	0	0	0	0	0	0	0	0	0	0	0
Conjugation	4	4	4	4	4	5	4	4	4	4	4	4	4	4	4	4	8	5
Detoxification	6	4	5	4	5	7	4	3	6	3	5	5	5	4	4	5	6	0
DNA transformation	1	0	1	1	1	1	1	1	1	1	1	1	1	1	1	2	1	0
Sporulation and germination	0	1	0	1	0	1	1	1	0	1	0	0	0	1	1	0	1	5
Toxin production and resistance	0	0	1	1	1	1	3	3	1	0	2	2	1	3	2	0	0	0
Pathogenesis	0	0	0	0	0	0	0	0	0	0	0	0	0	0	0	0	0	0
Adaptations to atypical conditions	10	9	11	10	10	10	10	10	11	10	11	11	11	10	10	10	11	6
Biosynthesis of natural products	1	1	1	1	1	1	1	1	1	1	1	1	1	1	1	1	1	1
Other	41	49	52	48	41	78	71	69	51	53	78	50	68	67	73	80	46	180
Mobile and extrachromosomal element functions	30	22	88	143	62	66	107	132	85	3	212	72	200	206	204	30	35	18
Plasmid functions	1	0	1	3	0	1	1	4	0	0	3	1	1	2	2	0	0	0
Prophage functions	17	4	49	10	38	21	28	30	32	3	61	38	55	41	41	9	14	5
Transposon functions	6	16	31	128	19	37	73	81	39	0	136	21	132	146	142	14	18	11
Other	6	2	7	2	5	7	5	17	14	0	12	12	12	17	19	7	3	2
Unknown function	184	174	207	164	182	267	174	190	174	125	232	208	207	202	196	206	207	555
Enzymes of unknown specificity	106	107	114	102	94	164	98	114	94	91	127	112	117	117	112	120	121	365
General	78	67	93	62	88	103	76	76	80	34	105	96	90	85	84	86	86	190
Hypothetical proteins	320	401	341	407	310	414	356	399	350	567	357	342	313	381	408	482	319	792
General	161	319	121	153	141	171	114	108	188	514	105	132	107	98	102	299	154	677
Conserved	159	82	220	254	169	243	242	291	162	53	252	210	206	283	306	183	165	115
Domain	0	0	0	0	0	0	0	0	0	0	0	0	0	0	0	0	0	0
