# Supplementary material for: Comparative Genomics of a Parthenogenesis-Inducing Wolbachia Symbiont
Source: G3 (Bethesda). 2016 May 16;6(7):2113–23. doi: 10.1534/g3.116.028449 (PMC4938664; doi:10.1534/g3.116.028449)
Supplement: Supplemental Material [file supp_g3.116.028449_TableS3.xls]

## Sheet: Sheet1
wTpre "Unique Genes"	Best Match (IGS re-annotation)	wTpre Annotation	Match Annotation	Result	wTpre length	match length	pident
wTpre_1	wNo_271	hypothetical protein	ankyrin repeat family protein	frameshift	495	1035	93.13
wTpre_10	wAlbB_419	hypothetical protein	leucine Rich repeat family protein	no up/downstream homology	306	735	97.06
wTpre_19	wNo_687	putative transposase	transposase DDE domain protein	no up/downstream homology	153	687	95.7
wTpre_23	wAlbB_1053	hypothetical protein	dnaJ domain protein	no up/downstream homology	399	540	91.05
wTpre_25	wNo_223	hypothetical protein	transposase DDE domain protein	nonsense	285	507	95.12
wTpre_26	wPip_566	conserved hypothetical protein	conserved hypothetical protein	nonsense	174	324	95.91
wTpre_32	wVitB_268	conserved hypothetical protein	conserved hypothetical protein	frameshift	363	1368	96.28
wTpre_35	wNo_214	conserved hypothetical protein	conserved hypothetical protein	nonsense	126	828	89.43
wTpre_36	wNo_214	conserved hypothetical protein	conserved hypothetical protein	no up/downstream homology	300	828	93.29
wTpre_37	wPip_558	conserved hypothetical protein	conserved hypothetical protein	post-nonsense	195	774	86.49
wTpre_40	wACP_683	TIGR02217 family protein	TIGR02217 family protein	frameshift	357	594	96.64
wTpre_43	wACP_682	conserved hypothetical protein	OTU-like cysteine protease family protein	nonsense	114	1197	94.59
wTpre_44	wPip_553	conserved hypothetical protein	conserved hypothetical protein	nonsense	135	1389	99.24
wTpre_47	wNo_209	hypothetical protein	archaeal ATPase family protein	frameshift	114	1470	92.79
wTpre_48	wNo_209	archaeal ATPase family domain protein	archaeal ATPase family protein	post-frameshift	246	1470	87.8
wTpre_49	wNo_209	archaeal ATPase family domain protein	archaeal ATPase family protein	post-frameshift	705	1470	91.64
wTpre_51	wNo_208	hypothetical protein	conserved hypothetical protein	post-frameshift	246	1884	95.55
wTpre_52	wVitB_503	conserved hypothetical protein	conserved hypothetical protein	post-frameshift	240	1425	96.67
wTpre_55	wVitB_500	conserved hypothetical protein	conserved hypothetical protein	frameshift	168	543	94.64
wTpre_69	wMel_635	hypothetical protein	conserved hypothetical protein	frameshift	126	1431	95.58
wTpre_70	wACP_349	conserved hypothetical protein	conserved hypothetical protein	no up/downstream homology	450	1434	94.36
wTpre_71	wHa_454	conserved hypothetical protein	conserved hypothetical protein	post-frameshift	138	1455	94.2
wTpre_74	wSuzi_1280	putative gp19 protein	phage tail sheath family protein	post-frameshift	189	1152	92.06
wTpre_75	wBol1_1286	putative iSSod13, transposase	integrase core domain protein	post-nonsense	132	600	98.45
wTpre_81	wBol1_1286	putative integrase	integrase core domain protein	post-nonsense	132	600	98.45
wTpre_84	wACP_1213	conserved hypothetical protein	transposase	post-frameshift	153	945	94.12
wTpre_89	wPip_529	conserved hypothetical protein	conserved hypothetical protein	post-frameshift	225	1041	96.86
wTpre_90	wPip_529	hypothetical protein	conserved hypothetical protein	post-frameshift	123	1041	98.36
wTpre_97	wBol1_514	conserved hypothetical protein	conserved hypothetical protein	post-frameshift	123	954	97.58
wTpre_98	wBol1_514	conserved hypothetical protein	conserved hypothetical protein	post-frameshift	276	954	90.07
wTpre_99	wACP_1133	hypothetical protein	hypothetical protein	homolog shorter	309	285	92.63
wTpre_102	wVitB_813	hypothetical protein	hypothetical protein	homolog shorter	186	162	100
wTpre_103	wVitB_366	DDE superendonuclease family protein	DDE superendonuclease family protein	homolog shorter	288	252	95.2
wTpre_116	wBol1_1221	hypothetical protein	integrase core domain protein	post-nonsense	306	1089	87.8
wTpre_120	wBol1_1286	putative integrase	integrase core domain protein	post-nonsense	132	600	98.45
wTpre_127	wPip_1476	DNA processing chain A domain protein	DNA protecting protein DprA	nonsense	162	1086	98.74
wTpre_129	wVitB_922	hypothetical protein	DNA protecting protein DprA	post-nonsense	255	1077	94.42
wTpre_130	wBol1_1017	UDP-glucose/GDP-mannose dehydrogenase family, NAD binding domain protein	nucleotide sugar dehydrogenase family protein	no up/downstream homology	615	1308	95.73
wTpre_131	wNo_236	UDP-glucose/GDP-mannose dehydrogenase family, NAD binding domain protein	nucleotide sugar dehydrogenase family protein	nonsense	150	1308	97.16
wTpre_133	wAlbB_972	hypothetical protein	helix-turn-helix family protein	no up/downstream homology	144	912	89.22
wTpre_136	wNo_1233	hypothetical protein	conserved hypothetical protein	post-frameshift	165	987	91.57
wTpre_137	wNo_1233	hypothetical protein	conserved hypothetical protein	post-frameshift	339	987	93
wTpre_138	wAlbB_771	conserved hypothetical protein	conserved hypothetical protein	post-frameshift	282	804	98.92
wTpre_145	wPip_1464	hypothetical protein	putative dNA repair protein RadC	no up/downstream homology	144	300	94.83
wTpre_149	wPip_424	hypothetical protein	conserved hypothetical protein	post-nonsense	424	1242	91.95
wTpre_150	wACP_760	conserved hypothetical protein	conserved hypothetical protein	post-nonsense	291	1233	96.53
wTpre_151	wVitB_897	conserved hypothetical protein	conserved hypothetical protein	post-nonsense	324	442	96.58
wTpre_153	wPip_422	hypothetical protein	ankyrin repeat family protein	post-nonsense	150	2328	94.67
wTpre_154	wBol1_1039	gp32 domain protein	gp32 domain protein	post-nonsense	219	750	97.27
wTpre_155	wVitB_1068	gp32 domain protein	gp32 domain protein	nonsense	231	446	98.68
wTpre_156	wNo_1170	ankyrin repeat family protein	ankyrin repeat family protein	post-frameshift	186	1665	97.31
wTpre_157	wNo_1170	hypothetical protein	ankyrin repeat family protein	post-frameshift	132	1665	96.24
wTpre_158	wPip_422	ankyrin repeat family protein	ankyrin repeat family protein	post-frameshift	147	2328	95.61
wTpre_159	wBol1_990	hypothetical protein	ankyrin repeat family protein	post-frameshift	216	1581	92.63
wTpre_161	wPip_420	ankyrin repeat family protein	ankyrin repeat family protein	post-frameshift	150	1377	96.6
wTpre_162	wPip_420	ankyrin repeat family protein	ankyrin repeat family protein	post-frameshift	654	1377	94.04
wTpre_167	wPip_415	ankyrin repeat family protein	ankyrin repeat family protein	no up/downstream homology	1392	2358	90.11
wTpre_169	wPip_415	hypothetical protein	ankyrin repeat family protein	no up/downstream homology	318	2358	90.95
wTpre_173	wVitB_671	magnesium transporter domain protein	magnesium transporter	no up/downstream homology	138	1371	99.21
wTpre_175	wAlbB_741	hypothetical protein	hypothetical protein	homolog shorter	348	207	97.57
wTpre_178	wNo_1181	hypothetical protein	hypothetical protein	low identity	165	1512	81.02
wTpre_184	wNo_1071	hypothetical protein	ankyrin repeat family protein	no up/downstream homology	156	2097	97.33
wTpre_186	wACP_1186	hypothetical protein	ankyrin repeat family protein	post-nonsense	150	1200	94.7
wTpre_187	wPip_1490	conserved hypothetical protein	ankyrin repeat family protein	post-nonsense	477	1695	96.87
wTpre_194	wVitB_459	hypothetical protein	acrB/AcrD/AcrF family protein	post-frameshift	309	1683	96.55
wTpre_195	wVitB_459	multidrug resistance D domain protein	acrB/AcrD/AcrF family protein	post-frameshift	333	1683	98.03
wTpre_196	wPip_1496	multidrug resistance D domain protein	acrB/AcrD/AcrF family protein	post-frameshift	180	3075	94.94
wTpre_197	wAlbB_850	acrB/AcrD/AcrF family protein	acrB/AcrD/AcrF family protein	post-frameshift	324	2553	97.22
wTpre_198	wVitB_1070	acrB/AcrD/AcrF family protein	acrB/AcrD/AcrF family protein	post-frameshift	540	1359	95.38
wTpre_199	wAlbB_699	multidrug resistance D domain protein	acrB/AcrD/AcrF family protein	post-frameshift	144	430	97.1
wTpre_210	wVitB_911	hypothetical protein	hypothetical protein	homolog shorter	306	243	93.5
wTpre_212	wVitB_914	conserved hypothetical protein	conserved hypothetical protein	post-frameshift	129	294	93.85
wTpre_220	wBol1_966	hypothetical protein	conserved hypothetical protein	no up/downstream homology	390	1125	96.74
wTpre_223	wBol1_1286	putative integrase	integrase core domain protein	post-nonsense	132	600	98.45
wTpre_225	wNo_24	phage major capsid protein, HK97 family	phage major capsid protein, HK97 family	post-no start	156	1164	96.77
wTpre_226	wAlbB_527	phage major capsid protein, HK97 family	phage major capsid protein, HK97 family	post-no start	264	711	92.72
wTpre_229	wVitB_1009	conserved hypothetical protein	conserved hypothetical protein	frameshift	357	501	97.45
wTpre_233	wVitB_904	hypothetical protein	ankyrin repeat family protein	frameshift	135	894	95.56
wTpre_234	wPip_124	ankyrin repeat family protein	ankyrin repeat family protein	frameshift	264	675	93.84
wTpre_235	wPip_124	putative membrane protein	ankyrin repeat family protein	post-frameshift	150	675	91.39
wTpre_238	wAlbB_1075	hypothetical protein	WH2 motif family protein	no up/downstream homology	225	1259	93.02
wTpre_239	wACP_1011	conserved hypothetical protein	conserved hypothetical protein	no up/downstream homology	141	1578	97.1
wTpre_241	wBol1_1286	putative integrase	integrase core domain protein	post-nonsense	132	600	98.45
wTpre_243	wBol1_772	hypothetical protein	putative domain protein	post-frameshift	444	2097	92.05
wTpre_244	wVitB_853	hypothetical protein	conserved hypothetical protein	post-frameshift	150	1546	98.63
wTpre_245	wVitB_853	conserved hypothetical protein	conserved hypothetical protein	post-frameshift	114	1546	97.37
wTpre_246	wNo_31	hypothetical protein	putative predicted protein	post-frameshift	144	1233	92.14
wTpre_247	wVitB_853	hypothetical protein	conserved hypothetical protein	post-frameshift	165	1546	95.06
wTpre_249	wNo_33	hypothetical protein	conserved hypothetical protein	post-frameshift	156	654	90.97
wTpre_250	wVitB_573	conserved hypothetical protein	conserved hypothetical protein	post-frameshift	126	414	95.24
wTpre_261	wPip_92	hypothetical protein	type I secretion membrane fusion , HlyD family protein	nonsense	342	1512	96.45
wTpre_275	wPip_78	conserved domain protein	conserved hypothetical protein	post-frameshift	150	1347	96.53
wTpre_276	wVitB_483	conserved domain protein	conserved hypothetical protein	post-nonsense	309	1011	96.14
wTpre_277	wVitB_483	hypothetical protein	conserved hypothetical protein	post-nonsense	138	1011	94.74
wTpre_278	wVitB_483	conserved domain protein	conserved hypothetical protein	post-nonsense	171	1011	95.93
wTpre_279	wVitB_483	hypothetical protein	conserved hypothetical protein	post-nonsense	177	1011	92.16
wTpre_285	wVitB_802	hypothetical protein	hexapeptide transferase family protein	no up/downstream homology	150	525	100
wTpre_290	wNo_1056	putative membrane WF-2 domain protein	putative predicted membrane protein WF-2	post-nonsense	129	1014	95.38
wTpre_291	wNo_1056	putative membrane WF-2 domain protein	putative predicted membrane protein WF-2	post-nonsense	252	1014	95.26
wTpre_314	wPip_1354	hypothetical protein	hypothetical protein	post-frameshift	138	969	96.18
wTpre_315	wPip_1354	hypothetical protein	hypothetical protein	post-frameshift	417	969	95.9
wTpre_316	wVitB_757	putative membrane protein	cation transport family protein	nonsense	273	1458	96.32
wTpre_317	wVitB_757	hypothetical protein	cation transport family protein	post-nonsense	162	1458	96.91
wTpre_318	wNo_1054	cation transport family protein	cation transport family protein	post-nonsense	252	1458	97.62
wTpre_319	wVitB_757	cation transport family protein	cation transport family protein	post-nonsense	201	1458	96.43
wTpre_329	wPip_71	hypothetical protein	putative domain protein	post-frameshift	153	846	94.77
wTpre_332	wPip_67	hypothetical protein	hypothetical protein	no up/downstream homology	156	1218	95.59
wTpre_333	wVitB_986	hypothetical protein	hypothetical protein	no up/downstream homology	189	651	93.16
wTpre_334	wAlbB_718	hypothetical protein	hypothetical protein	no up/downstream homology	525	1674	86.4
wTpre_343	wVitB_749	hypothetical protein	transposase DDE domain protein	no up/downstream homology	117	489	97.96
wTpre_344	wVitB_749	transposase domain protein	transposase DDE domain protein	no up/downstream homology	192	489	94.79
wTpre_360	wVitB_406	putative aldolase class 2 protein RP493	class II Aldolase and Adducin N-terminal domain protein	post-frameshift	147	603	97.89
wTpre_361	wPip_205	putative erythrocyte adducin alpha subunit	class II Aldolase and Adducin N-terminal domain protein	post-frameshift	132	711	98.48
wTpre_365	wBol1_1286	putative transposase	integrase core domain protein	post-nonsense	132	600	98.45
wTpre_366	wPip_180	conserved hypothetical protein	conserved hypothetical protein	no up/downstream homology	234	2184	99.13
wTpre_372	wPip_175	hypothetical protein	hypothetical protein	no up/downstream homology	321	861	90.7
wTpre_373	wPip_171	utative membrane domain protein	hypothetical protein	no up/downstream homology	210	264	97.2
wTpre_376	wBol1_470	hypothetical protein	cobQ/CobB/MinD/ParA nucleotide binding domain protein	post-nonsense	120	807	89.17
wTpre_377	wBol1_470	conserved hypothetical protein	cobQ/CobB/MinD/ParA nucleotide binding domain protein	low identity	246	807	84.09
wTpre_380	wPip_167	conserved hypothetical protein	conserved hypothetical protein	frameshift	423	1185	95.48
wTpre_381	wPip_167	hypothetical protein	conserved hypothetical protein	post-frameshift	312	1185	94.3
wTpre_382	wPip_167	conserved hypothetical protein	conserved hypothetical protein	post-frameshift	291	1185	96.96
wTpre_386	wClec_310	ankyrin repeat family protein	ankyrin repeat family protein	low identity	411	1266	82.97
wTpre_388	wPip_164	ankyrin repeat domain protein	ankyrin repeats family protein	post-frameshift	198	1506	91.18
wTpre_389	wVitB_680	ankyrin repeat domain protein	ankyrin repeat domain protein	no up/downstream homology	369	1348	93.43
wTpre_393	wPip_158	hypothetical protein	hypothetical protein	frameshift	156	297	96.71
wTpre_406	wACP_1085	conserved hypothetical protein	conserved hypothetical protein	post-nonsense	318	795	94.06
wTpre_407	wVitB_727	conserved hypothetical protein	conserved hypothetical protein	post-nonsense	147	732	95.92
wTpre_413	wAlbB_223	putative lipase domain protein	putative lipase domain protein	nonsense	282	438	96.42
wTpre_414	wAlbB_223	putative lipase domain protein	putative lipase domain protein	post-nonsense	198	438	98.68
wTpre_416	wNo_1327	lipase family protein	lipase family protein	no up/downstream homology	240	2157	92.35
wTpre_417	wBol1_1286	putative chnZ	integrase core domain protein	post-nonsense	132	600	98.45
wTpre_420	wVitB_1143	putative transposase	transposase DDE domain protein	post-nonsense	132	258	97.73
wTpre_428	wACP_396	hypothetical protein	dnaJ domain protein	no up/downstream homology	144	1215	100
wTpre_429	wBol1_1286	putative integrase	integrase core domain protein	post-nonsense	132	600	98.45
wTpre_440	wNo_1330	putative ribonuclease D domain protein	3'-5' exonuclease family protein	post-nonsense	147	1167	99.17
wTpre_442	wAlbB_1030	hypothetical protein	ankyrin repeat family protein	no up/downstream homology	147	174	100
wTpre_459	wACP_868	conserved hypothetical protein	conserved hypothetical protein	post-frameshift	291	432	93.84
wTpre_460	wPip_44	hypothetical protein	hypothetical protein	homolog shorter	186	129	96.12
wTpre_463	wPip_47	drug resistance transporter domain protein	sugar (and other) transporter family protein	frameshift	207	1161	96.63
wTpre_465	wPip_47	drug resistance transporter domain protein	sugar (and other) transporter family protein	post-frameshift	258	1161	95.37
wTpre_466	wPip_47	putative membrane protein	sugar (and other) transporter family protein	post-frameshift	132	1161	97.73
wTpre_472	wVitB_749	transposase domain protein	transposase DDE domain protein	no up/downstream homology	192	489	95.31
wTpre_474	wAlbB_331	hypothetical protein	ATPase associated with various cellular activities	post-frameshift	153	1338	96.3
wTpre_475	wVitB_1089	hypothetical protein	putative membrane protein	no up/downstream homology	159	250	97.7
wTpre_476	wVitB_1088	hypothetical protein	ankyrin repeat family protein	post-frameshift	249	579	96.37
wTpre_478	wAlbB_329	putative competence F domain protein	phosphoribosyl transferase domain protein	post-frameshift	231	705	97.75
wTpre_492	wBol1_1286	integrase core domain protein	integrase core domain protein	post-nonsense	153	600	92.55
wTpre_493	wBol1_1286	putative integrase	integrase core domain protein	post-nonsense	132	600	98.45
wTpre_501	wVitB_952	hypothetical protein	ankyrin repeat family protein	no up/downstream homology	144	321	100
wTpre_511	wPip_231	hypothetical protein	conserved hypothetical protein	no up/downstream homology	345	1185	95.94
wTpre_514	wPip_239	hypothetical protein	ankyrin repeat family protein	post-frameshift	342	750	93.86
wTpre_515	wVitB_616	hypothetical protein	ankyrin repeat family protein	no up/downstream homology	231	1407	97.59
wTpre_518	wVitB_248	hypothetical protein	conserved hypothetical protein	post-frameshift	360	513	95.82
wTpre_533	wPip_1393	hypothetical protein	conserved hypothetical protein	post-frameshift	117	828	97.44
wTpre_534	wPip_1393	conserved hypothetical protein	conserved hypothetical protein	post-frameshift	318	828	94.92
wTpre_536	wAlbB_390	hypothetical protein	conserved hypothetical protein	post-frameshift	219	222	96.28
wTpre_537	wNo_1299	hypothetical protein	conserved hypothetical protein	post-frameshift	186	825	93.55
wTpre_539	wNo_1296	hypothetical protein	hypothetical protein	post-frameshift	135	1149	93.43
wTpre_540	wNo_1296	hypothetical protein	hypothetical protein	post-frameshift	429	1149	96.24
wTpre_543	wBol1_1286	putative integrase	integrase core domain protein	post-nonsense	132	600	98.45
wTpre_545	wAlbB_1158	reverse transcriptase family protein	reverse transcriptase family protein	post-nonsense	303	825	94.05
wTpre_546	wAlbB_1158	reverse transcriptase family protein	reverse transcriptase family protein	post-nonsense	360	825	91.41
wTpre_547	wAlbB_1158	conserved hypothetical protein	reverse transcriptase family protein	nonsense	270	825	92.88
wTpre_551	wBol1_1221	integrase core domain protein	integrase core domain protein	no up/downstream homology	306	1089	87.8
wTpre_561	wBol1_973	hypothetical protein	transposase	post-frameshift	168	240	94.05
wTpre_564	wBol1_187	hypothetical protein	hypothetical protein	no up/downstream homology	153	267	100
wTpre_571	wNo_1024	hypothetical protein	ankyrin repeat family protein	no up/downstream homology	189	927	94.08
wTpre_573	wAlbB_1214	thiamin pyrophosphokinase, catalytic domain protein	thiamine pyrophosphokinase	post-nonsense	183	530	97.79
wTpre_579	wNo_1018	hypothetical protein	putative membrane protein	frameshift	231	999	93.51
wTpre_581	wVitB_333	putative membrane protein	malic enzyme, NAD binding domain protein	no up/downstream homology	114	1320	99.07
wTpre_585	wAlbB_730	transposase, IS4 family	transposase, IS4 family	nonsense	183	288	93.06
wTpre_586	wAlbB_730	transposase, IS4 family	transposase, IS4 family	post-nonsense	129	288	94.25
wTpre_591	wPip_1308	hypothetical protein	efflux transporter, RND family, MFP subunit	post-nonsense	156	1035	96.26
wTpre_634	wVitB_788	hypothetical protein	short chain dehydrogenase family protein	post-no start	150	717	96.62
wTpre_636	wVitB_788	short chain dehydrogenase family protein	short chain dehydrogenase family protein	post-no start	117	717	96.49
wTpre_635	wPip_1264	hypothetical protein	short chain dehydrogenase family protein	post-no start	252	717	94.92
wTpre_655	wNo_951	TENA/THI-4 family domain protein	TENA/THI-4/PQQC family protein	post-nonsense	177	660	95.48
wTpre_656	wNo_951	tENA/THI-4 family	TENA/THI-4/PQQC family protein	post-nonsense	147	660	95.24
wTpre_657	wNo_951	TENA/THI-4/PQQC family protein	TENA/THI-4/PQQC family protein	nonsense	279	660	96.04
wTpre_658	wPip_1243	TENA/THI-4 family domain protein	TENA/THI-4/PQQC family protein	post-nonsense	150	666	98.66
wTpre_659	wPip_1243	tENA/THI-4 family	TENA/THI-4/PQQC family protein	post-nonsense	174	666	94.55
wTpre_660	wPip_1243	TENA/THI-4/PQQC family protein	TENA/THI-4/PQQC family protein	post-nonsense	159	666	95.03
wTpre_661	wNo_950	TENA/THI-4 family domain protein	TENA/THI-4/PQQC family protein	nonsense	147	666	97.92
wTpre_667	wBol1_707	putative outer membrane protein	outer membrane beta-barrel domain protein	post-frameshift	177	480	94.41
wTpre_671	wAlbB_356	hypothetical protein	conserved hypothetical protein	post-nonsense	183	1908	92.9
wTpre_672	wVitB_586	conserved hypothetical protein	conserved hypothetical protein	post-nonsense	315	1722	86.4
wTpre_677	wVitB_582	conserved hypothetical protein	conserved hypothetical protein	nonsense	264	816	95.02
wTpre_679	wPip_1228	conserved hypothetical protein	conserved hypothetical protein	low identity	297	2049	79.26
wTpre_680	wPip_1228	hypothetical protein	conserved hypothetical protein	post-nonsense	114	2049	95.06
wTpre_681	wSuzi_625	hypothetical protein	putative male enhanced antigen-2	no up/downstream homology	117	702	87.38
wTpre_691	wVitB_167	putative ankyrin repeat domain protein	ankyrin repeat family protein	post-frameshift	384	867	96.33
wTpre_692	wBol1_806	ankyrin repeat family protein	ankyrin repeat family protein	post-frameshift	123	867	95.83
wTpre_693	wBol1_806	hypothetical protein	ankyrin repeat family protein	post-frameshift	129	867	94.62
wTpre_694	wBol1_806	putative membrane protein	ankyrin repeat family protein	post-frameshift	114	867	96.61
wTpre_699	wVitB_1131	hypothetical protein	acyl-phosphate glycerol 3-phosphate acyltransferase	no up/downstream homology	114	621	100
wTpre_707	wSuzi_749	conserved hypothetical protein	conserved hypothetical protein	homolog shorter	621	462	86.11
wTpre_715	wNo_777	hypothetical protein	hypothetical protein	homolog shorter	186	138	94.74
wTpre_722	wVitB_42	conserved hypothetical protein	cytosol aminopeptidase family, catalytic domain protein	no up/downstream homology	138	1458	98.7
wTpre_743	wNo_749	mannose-6-phosphate isomerase family protein	cupin domain protein	post-nonsense	288	1302	96.15
wTpre_744	wNo_749	putative mannose-1-phosphate guanylyltransferase, interruption-C	cupin domain protein	post-nonsense	213	1302	94.88
wTpre_768	wPip_1140	hypothetical protein	collagen triple helix repeat family protein	frameshift	123	3477	92.98
wTpre_769	wBol1_564	hypothetical protein	collagen triple helix repeat family protein	post-frameshift	408	4191	92.67
wTpre_770	wACP_955	hypothetical protein	putative domain protein	post-frameshift	129	1065	93.89
wTpre_771	wPip_1140	collagen triple helix repeat family protein	collagen triple helix repeat family protein	post-frameshift	291	3477	92.74
wTpre_772	wPip_1140	hypothetical protein	collagen triple helix repeat family protein	post-frameshift	156	3477	94.87
wTpre_773	wPip_1140	hypothetical protein	collagen triple helix repeat family protein	post-frameshift	129	3477	98.45
wTpre_774	wPip_1140	collagen triple helix repeat family protein	collagen triple helix repeat family protein	post-frameshift	312	3477	94.66
wTpre_785	wBol1_9	hypothetical protein	hypothetical protein	post-nonsense	330	870	97.26
wTpre_786	wVitB_133	hypothetical protein	hypothetical protein	frameshift	147	672	91.84
wTpre_790	wVitB_129	hypothetical protein	hypothetical protein	post-frameshift	369	762	95.92
wTpre_794	wVitB_127	putative membrane domain protein	ankyrin repeat family protein	post-frameshift	432	2265	95.83
wTpre_795	wACP_226	putative membrane domain protein	ankyrin repeat family protein	post-frameshift	405	3618	98.02
wTpre_796	wPip_JBH_81	ankyrin repeat family protein	ankyrin repeat family protein	post-frameshift	786	3627	95.53
wTpre_797	wVitB_127	ankyrin repeat family protein	ankyrin repeat family protein	post-frameshift	222	2265	98.21
wTpre_798	wPip_853	hypothetical protein	ankyrin repeat family protein	post-frameshift	324	2400	97.85
wTpre_799	wPip_853	putative membrane domain protein	ankyrin repeat family protein	post-frameshift	174	2400	96.57
wTpre_800	wPip_853	ankyrin repeat family protein	ankyrin repeat family protein	post-frameshift	195	2400	97.88
wTpre_801	wPip_853	ankyrin repeat family protein	ankyrin repeat family protein	post-frameshift	324	2400	97.84
wTpre_806	wAlbB_1111	hypothetical protein	piwi/Argonaute/Zwille siRNA-binding domain protein	nonsense	141	864	96.38
wTpre_809	wBol1_397	hypothetical protein	ankyrin repeat family protein	frameshift	123	780	95.9
wTpre_810	wPip_928	ankyrin repeat family protein	ankyrin repeat family protein	post-frameshift	300	753	93.93
wTpre_811	wPip_928	hypothetical protein	ankyrin repeat family protein	post-frameshift	144	753	93.75
wTpre_812	wPip_928	hypothetical protein	ankyrin repeat family protein	post-frameshift	138	753	97.78
wTpre_815	wVitB_389	putative predicted protein	AAA domain protein	post-frameshift	411	600	98.54
wTpre_835	wAlbB_132	hypothetical protein	hypothetical protein	post-nonsense	120	402	96.67
wTpre_836	wAlbB_132	hypothetical protein	hypothetical protein	nonsense	201	402	96.97
wTpre_849	wACP_953	terminase-like family protein	terminase-like family protein	post-frameshift	393	1398	94.67
wTpre_851	wAlbB_1216	hypothetical protein	hypothetical protein	frameshift	117	270	97.83
wTpre_852	wAlbB_1216	hypothetical protein	hypothetical protein	post-frameshift	117	270	95.41
wTpre_863	wAlbB_794	hypothetical protein	hypothetical protein	no up/downstream homology	144	936	90.34
wTpre_864	wAlbB_794	hypothetical protein	hypothetical protein	no up/downstream homology	192	936	97.3
wTpre_866	wACP_453	mgtE intracellular N domain protein	mgtE intracellular N domain protein	no up/downstream homology	459	1467	90.41
wTpre_867	wACP_453	hypothetical protein	mgtE intracellular N domain protein	post-frameshift	123	1467	95.93
wTpre_885	wBol1_99	hypothetical protein	conserved hypothetical protein	no up/downstream homology	120	1230	97.73
wTpre_888	wAlbB_730	transposase, IS4 family	transposase, IS4 family	post-nonsense	129	288	94.25
wTpre_889	wAlbB_730	transposase, IS4 family	transposase, IS4 family	nonsense	183	288	93.06
wTpre_891	wVitB_658	hypothetical protein	hypothetical protein	post-frameshift	141	2325	97.79
wTpre_892	wVitB_658	hypothetical protein	hypothetical protein	post-frameshift	195	2325	100
wTpre_893	wVitB_658	hypothetical protein	hypothetical protein	post-frameshift	168	2325	97.01
wTpre_894	wVitB_658	hypothetical protein	hypothetical protein	post-frameshift	396	2325	92.41
wTpre_895	wPip_849	hypothetical protein	DEAD/DEAH box helicase family protein	post-frameshift	282	3651	98.94
wTpre_902	wPip_840	ankyrin repeat domain protein	ankyrin repeat family protein	no up/downstream homology	156	1521	94.81
wTpre_903	wAlbB_590	ankyrin repeat family protein	ankyrin repeat family protein	post-frameshift	597	3162	94.97
wTpre_904	wVitB_544	ankyrin repeat domain protein	conserved hypothetical protein	post-frameshift	360	1694	98.3
wTpre_905	wVitB_544	ankyrin repeat domain protein	conserved hypothetical protein	post-frameshift	144	1694	97.93
wTpre_906	wACP_216	ankyrin repeat domain protein	putative ankyrin repeat domain protein	post-frameshift	156	2454	94.63
wTpre_907	wVitB_544	hypothetical protein	conserved hypothetical protein	no up/downstream homology	150	1694	94.83
wTpre_911	wNo_514	hypothetical protein	hypothetical protein	post-frameshift	162	864	97.37
wTpre_912	wPip_836	hypothetical protein	hypothetical protein	no up/downstream homology	126	1083	93.5
wTpre_915	wPip_833	hypothetical protein	ankyrin repeat family protein	post-frameshift	261	1389	95.42
wTpre_917	wACP_212	hypothetical protein	ankyrin repeat family protein	post-frameshift	138	1395	94.94
wTpre_928	wVitB_1279	conserved hypothetical protein	hypothetical protein	homolog shorter	219	133	95.49
wTpre_929	wACP_127	conserved hypothetical protein	conserved hypothetical protein	post-frameshift	420	1005	92.12
wTpre_930	wAlbB_1189	hypothetical protein	conserved hypothetical protein	post-frameshift	132	1047	95.12
wTpre_944	wPip_886	hypothetical protein	hypothetical protein	no up/downstream homology	201	213	96.84
wTpre_955	wNo_575	hypothetical protein	hypothetical protein	no up/downstream homology	162	408	98.15
wTpre_961	wPip_901	putative predicted protein	N-acetylmuramoyl-L-alanine amidase family protein	post-frameshift	270	1476	95.9
wTpre_962	wACP_154	hypothetical protein	N-acetylmuramoyl-L-alanine amidase family protein	post-frameshift	165	1476	98.08
wTpre_964	wAlbB_1221	hypothetical protein	N-acetylmuramoyl-L-alanine amidase family protein	post-frameshift	168	417	96.85
wTpre_965	wNo_581	conserved hypothetical protein	bacterial EndoU nuclease family protein	post-nonsense	123	828	100
wTpre_976	wAlbB_730	transposase, IS4 family	transposase, IS4 family	post-nonsense	129	288	94.25
wTpre_977	wAlbB_730	transposase, IS4 family	transposase, IS4 family	nonsense	183	288	93.06
wTpre_980	wPip_1108	transposase, Mutator family protein	transposase, Mutator family protein	post-frameshift	144	216	93.68
wTpre_981	wPip_1107	hypothetical protein	putative transposase, truncation	post-nonsense	147	207	93.04
wTpre_989	wBol1_1286	putative integrase	integrase core domain protein	post-nonsense	132	600	98.45
wTpre_992	wAlbB_171	hypothetical protein	conserved hypothetical protein	post-frameshift	123	1326	100
wTpre_993	wAlbB_171	conserved hypothetical protein	conserved hypothetical protein	post-frameshift	285	1326	95.79
wTpre_994	wAlbB_172	hypothetical protein	collagen triple helix repeat family protein	post-frameshift	594	4185	95.93
wTpre_1006	wPip_934	hypothetical protein	putative domain protein	no up/downstream homology	132	990	97.54
wTpre_1023	wVitB_1091	hypothetical protein	M61 glycyl aminopeptidase family protein	post-frameshift	150	860	95.33
wTpre_1024	wVitB_1091	hypothetical protein	M61 glycyl aminopeptidase family protein	post-frameshift	507	860	92.32
wTpre_1025	wPip_954	hypothetical protein	M61 glycyl aminopeptidase family protein	frameshift	120	792	98.35
wTpre_1028	wPip_JBH_187	conserved hypothetical protein	conserved hypothetical protein	post-frameshift	243	684	95.49
wTpre_1031	wAlbB_730	transposase, IS4 family	transposase, IS4 family	post-nonsense	129	288	94.25
wTpre_1032	wAlbB_730	transposase, IS4 family	transposase, IS4 family	nonsense	183	288	93.06
wTpre_1033	wPip_958	conserved hypothetical protein	conserved hypothetical protein	frameshift	162	825	98.01
wTpre_1035	wPip_960	conserved hypothetical protein	conserved hypothetical protein	nonsense	138	300	91.41
wTpre_1036	wAlbB_594	putative hypothetical protein	conserved hypothetical protein	low identity	471	615	79.7
wTpre_1037	wAlbB_594	hypothetical protein	conserved hypothetical protein	no up/downstream homology	114	615	95.65
wTpre_1039	wPip_JBH_1171	hypothetical protein	hypothetical protein	homolog shorter	141	141	93.06
wTpre_1041	wNo_620	conserved hypothetical protein	conserved hypothetical protein	post-frameshift	147	348	97.96
wTpre_1053	wACP_804	conserved hypothetical protein	comEC/Rec2-related domain protein	frameshift	321	1101	96.89
wTpre_1054	wVitB_1052	comEC/Rec2-related domain protein	comEC/Rec2-related domain protein	post-frameshift	408	1032	97.32
wTpre_1057	wBol1_349	conserved hypothetical protein	conserved hypothetical protein	frameshift	858	1812	94.18
wTpre_1060	wPip_980	prokaryotic diacylglycerol kinase family protein	diacylglycerol kinase	post-frameshift	132	348	95.45
wTpre_1061	wNo_854	prokaryotic diacylglycerol kinase family protein	diacylglycerol kinase	frameshift	192	348	93.78
wTpre_1067	wAlbB_722	hypothetical protein	conserved hypothetical protein	post-frameshift	234	1233	97.84
wTpre_1068	wVitB_738	hypothetical protein	conserved hypothetical protein	post-frameshift	204	1233	97.56
wTpre_1069	wAlbB_722	conserved hypothetical protein	conserved hypothetical protein	post-frameshift	186	1233	97.81
wTpre_1070	wVitB_738	hypothetical protein	conserved hypothetical protein	post-frameshift	168	1233	97.02
wTpre_1076	wVitB_836	sugar (and other) transporter family protein	sugar (and other) transporter family protein	post-frameshift	435	1146	97.47
wTpre_1078	wAlbB_318	hypothetical protein	hypothetical protein	no up/downstream homology	138	153	98.08
wTpre_1098	wBol1_74	hypothetical protein	conserved hypothetical protein	no up/downstream homology	141	183	100
wTpre_1099	wACP_725	conserved hypothetical protein	putative membrane protein	post-frameshift	348	492	94.56
wTpre_1103	wVitB_16	hypothetical protein	putative transposase, domain protein	no up/downstream homology	249	306	95.35
wTpre_1104	wVitB_466	hypothetical protein	hypothetical protein	frameshift	186	231	97.92
wTpre_1113	wNo_677	glycosidase, family 5 domain protein	cellulase family protein	post-nonsense	144	1113	95.97
wTpre_1114	wNo_677	hypothetical protein	cellulase family protein	post-nonsense	192	1113	95.88
wTpre_1123	wNo_668	conserved hypothetical protein	ankyrin domain protein	no up/downstream homology	138	285	96.9
wTpre_1131	wAlbB_848	conserved hypothetical protein	alpha/beta hydrolase family protein	frameshift	291	570	96.13
wTpre_1141	wAlbB_730	transposase, IS4 family	transposase, IS4 family	nonsense	183	288	93.06
wTpre_1142	wAlbB_730	transposase, IS4 family	transposase, IS4 family	post-nonsense	129	288	94.25
wTpre_1144	wVitB_122	hypothetical protein	hypothetical protein	no up/downstream homology	141	492	98.1
wTpre_1150	wPip_Mol_890	ankyrin repeat domain protein	ankyrin repeat family protein	nonsense	528	2415	95.98
wTpre_1152	wVitB_1102	hypothetical protein	conserved hypothetical protein	no up/downstream homology	198	282	100
wTpre_1157	wPip_766	hypothetical protein	putative membrane protein	post-frameshift	186	459	89.88
wTpre_1161	wAlbB_831	hypothetical protein	lipase family protein	post-frameshift	231	1314	97.41
wTpre_1162	wAlbB_831	hypothetical protein	lipase family protein	post-frameshift	204	1214	97.55
wTpre_1180	wPip_785	conserved hypothetical protein	conserved hypothetical protein	no up/downstream homology	411	1440	87.41
wTpre_1184	wVitB_692	hypothetical protein	histidine--tRNA ligase	post-nonsense	156	1224	99.36
wTpre_1188	wACP_905	ankyrin repeat family protein	ankyrin repeat family protein	post-no start	291	1170	96.25
wTpre_1189	wAlbB_386	ankyrin repeat domain protein	ankyrin repeat family protein	post-no start	171	1164	91.15
wTpre_1190	wACP_905	ankyrin repeat domain protein	ankyrin repeat family protein	post-frameshift	282	1170	89.93
wTpre_1195	wVitB_614	hypothetical protein	major Facilitator Superfamily protein	no up/downstream homology	144	870	95.24
wTpre_1201	wNo_481	conserved hypothetical protein	outer membrane beta-barrel domain protein	low identity	135	561	84.77
wTpre_1225	wACP_207	hypothetical protein	hypothetical protein	post-frameshift	117	1161	95.73
wTpre_1226	wBol1_329	hypothetical protein	hypothetical protein	post-frameshift	288	1173	98.14
wTpre_1227	wPip_826	hypothetical protein	hypothetical protein	post-frameshift	147	1173	95.83
wTpre_1228	wPip_826	hypothetical protein	hypothetical protein	frameshift	342	1173	96.5
wTpre_1229	wVitB_749	transposase, IS5 family, truncation	transposase DDE domain protein	post-frameshift	144	489	94.44
wTpre_1245	wAlbB_669	putative membrane protein	ankyrin repeat family protein	no up/downstream homology	183	927	93.26
wTpre_1247	wVitB_749	transposase	transposase DDE domain protein	post-nonsense	144	489	94.44
wTpre_1249	wVitB_1143	putative transposase	transposase DDE domain protein	post-nonsense	132	258	97.73
wTpre_1253	wACP_1078	conserved hypothetical protein	hypothetical protein	no up/downstream homology	534	1068	88.75
wTpre_1255	wACP_1078	hypothetical protein	hypothetical protein	no up/downstream homology	366	1068	92.59
wTpre_1254	wACP_1077	hypothetical protein	hypothetical protein	post-frameshift	141	390	96.43
wTpre_1256	wACP_1077	hypothetical protein	hypothetical protein	post-frameshift	120	390	95.61
wTpre_1257	wAlbB_1133	ankyrin repeat family protein	ankyrin repeat family protein	low identity	351	537	80.44
wTpre_1264	wPip_696	hypothetical protein	putative membrane protein	post-frameshift	171	531	96.49
wTpre_1265	wPip_696	hypothetical protein	putative membrane protein	post-frameshift	186	531	95.16
wTpre_1273	wVitB_448	ankyrin repeat family protein	ankyrin repeat family protein	post-no start	387	714	96.9
wTpre_1274	wBol1_694	hypothetical protein	ankyrin repeat family protein	post-no start	120	724	95.87
wTpre_1275	wPip_690	ankyrin repeats family protein	ankyrin repeat family protein	post-no start	171	1074	96.45
wTpre_1285	wVitB_477	conserved hypothetical protein	conserved hypothetical protein	no up/downstream homology	156	234	96.1
wTpre_1294	wVitB_218	glycosyl transferase, group 2 family domain protein	glycosyl transferase 2 family protein	frameshift	135	1224	95.42
wTpre_1295	wAlbB_159	hypothetical protein	glycosyl transferase 2 family protein	post-frameshift	123	1047	98.37
wTpre_1311	wPip_659	hypothetical protein	ankyrin repeat family protein	no up/downstream homology	156	726	91.1
wTpre_1321	wVitB_275	hypothetical protein	hypothetical protein	homolog shorter	366	243	94.54
wTpre_1328	wBol1_1286	putative iSSod13, transposase	integrase core domain protein	post-nonsense	132	600	98.45
wTpre_1330	wVitB_25	magnesium chelatase, subunit ChlI family protein	sigma-54 interaction domain protein	frameshift	384	1512	96.36
wTpre_1344	wBol1_1286	integrase core domain protein	integrase core domain protein	post-nonsense	153	600	92.55
wTpre_1345	wBol1_1286	putative integrase	integrase core domain protein	post-nonsense	132	600	98.45
wTpre_1359	wAlbB_730	transposase, IS4 family	transposase, IS4 family	nonsense	183	288	93.06
wTpre_1360	wAlbB_730	transposase, IS4 family	transposase, IS4 family	post-nonsense	129	288	94.25
wTpre_1383	wACP_305	dnaJ domain protein	hsp70 family protein	no up/downstream homology	606	864	86
wTpre_1384	wPip_566	conserved hypothetical protein	conserved hypothetical protein	nonsense	174	324	95.91
wTpre_1385	wNo_223	hypothetical protein	transposase DDE domain protein	post-nonsense	285	507	95.12
wTpre_1394	wBol1_885	recombinase family protein	recombinase family protein	post-nonsense	363	1650	98.08
wTpre_1395	wNo_873	resolvase, N terminal domain protein	resolvase, N terminal domain protein	post-nonsense	258	600	98.82
wTpre_1399	wBol1_1333	conserved hypothetical protein	RNA polymerase sigma factor, sigma-70 family protein	no up/downstream homology	201	495	98.92
wTpre_1402	wVitB_521	phage late control gene d GpD domain protein	phage late control gene D family protein	no up/downstream homology	174	432	98.84
wTpre_1403	wVitB_522	putative ankyrin repeat domain protein	ankyrin repeat family protein	frameshift	156	284	98.73
wTpre_1404	wPip_Mol_1329	ankyrin repeat family protein	ankyrin repeat family protein	post-frameshift	162	441	96.89
wTpre_1408	wPip_Mol_1309	putative transcriptional regulator	helix-turn-helix family protein	post-nonsense	147	930	97.22
wTpre_1409	wAlbB_1140	putative transcriptional regulator	helix-turn-helix family protein	post-nonsense	171	987	97.66
wTpre_1410	wHa_469	putative transcriptional regulator domain protein	transcriptional regulator, y4mF family protein	post-nonsense	276	936	94.87
wTpre_1411	wVitB_703	putative transcriptional regulator domain protein	transcriptional regulator, y4mF family protein	post-frameshift	117	939	97.46
wTpre_1412	wVitB_703	putative transcriptional regulator domain protein	transcriptional regulator, y4mF family protein	frameshift	135	939	96.3
wTpre_1413	wVitB_702	mutL C terminal dimerization domain protein	mutL C terminal dimerization domain protein	post-frameshift	357	873	95.8
wTpre_1414	wVitB_702	mutL C terminal dimerization domain protein	mutL C terminal dimerization domain protein	post-frameshift	345	873	95.5
wTpre_1415	wClec_1049	putative dNA mismatch repair protein MutL	DNA mismatch repair MutL family protein	post-nonsense	156	1869	88.97
wTpre_1420	wPip_499	hypothetical protein	ankyrin repeat family protein	no up/downstream homology	294	7989	91.25
wTpre_1424	wPip_432	site-specific recombinase, resolvase family	site-specific recombinase, resolvase family	post-frameshift	189	636	90.27
wTpre_1425	wMel_315	conserved hypothetical protein	recombinase family protein	frameshift	123	1503	87.23
wTpre_1426	wPip_369	recombinase family protein	recombinase family protein	post-frameshift	555	1299	90.51
wTpre_1427	wVitB_1033	hypothetical protein	recombinase family protein	post-frameshift	126	1488	95.38
