# Supplementary material for: Comparative Genomics of a Parthenogenesis-Inducing Wolbachia Symbiont
Source: G3 (Bethesda). 2016 May 16;6(7):2113–23. doi: 10.1534/g3.116.028449 (PMC4938664; doi:10.1534/g3.116.028449)
Supplement: Supplemental Material [file supp_g3.116.028449_TableS4.xls]

## Sheet: Sheet1
wMel gene inactive in wAu	wMel annotation	wTpre ortholog(s)	Gene status in wAu	Gene status in wTpre
WD0092	DNA processing chain A	wTpre_127	frameshift	protein truncation via nonsense mutation
WD0139	Transcriptional activator, tenA family, putative	wTpre_658, wTpre_659, wTpre_660	start codon mutation	protein truncation via nonsense mutation
WD0196	Hypothetical protein	N/A	truncation	absent
WD0254	Transcriptional regulator, putative	N/A	frameshift	absent
WD0274	Conserved hypothetical protein	N/A	start codon mutation	absent
WD0284	Conserved hypothetical protein	N/A	frameshift	absent
WD0288	Prophage LambdaW1, site-specific recombinase, resolvase family	wTpre_1394	nonsense	protein truncation via nonsense mutation
WD0294	Ankyrin repeat domain protein	N/A	truncation	absent
WD0295	Hypothetical protein	N/A	frameshift	absent
WD0382	Conserved hypothetical protein	N/A	frameshift	absent
WD0383	Hypothetical protein	wTpre_533, wTpre_534	frameshift	protein truncation via frameshift mutation
WD0385	Ankyrin repeat domain protein	wTpre_571	mobile element insertion	wTpre unique gene, filtered out in truncation analyses
WD0446	Hypothetical protein	n/a	frameshift	absent
WD0462	Hypothetical protein	wTpre_452, wTpre_450, wTpre_640	frameshift	wMel ortholog present
WD0463	ATPase, AAA family	wTpre_474	mobile element insertion	protein truncation via frameshift mutation
WD0472	ATPase, AAA family	N/A	nonsense	absent
WD0507	DNA repair protein RadC, truncation	N/A	absent	absent
WD0508	Transcriptional regulator, putative	wTpre_1410	absent	protein truncation via nonsense mutation
WD0509	DNA mismatch repair protein MutL-2	wTpre_764	absent	wMel ortholog present
WD0511	Conserved hypothetical protein	N/A	absent	absent
WD0512	Hypothetical protein	N/A	absent	absent
WD0513	Hypothetical protein	N/A	absent	absent
WD0514	Ankyrin repeat domain protein	N/A	absent	absent
WD0548	Hypothetical protein	N/A	frameshift	absent
WD0572	Conserved hypothetical protein	N/A	frameshift	absent
WD0582	Regulatory protein RepA, putative	N/A	frameshift	absent
WD0591	Conserved hypothetical protein	wTpre_1399	frameshift	wTpre unique gene, filtered out in truncation analyses
WD0594	Prophage LambdaW4, DNA methylase	N/A	frameshift	absent
WD0609	Regulatory protein RepA, putative	N/A	frameshift	absent
WD0610	Helicase, SNF2 family	N/A	nonsense	absent
WD0619	GlpT/PgpT/UhpT transporter family protein	wTpre_969	frameshift	wMel ortholog present
WD0622	Transcriptional regulator, putative	wTpre_1408	frameshift	protein truncation via nonsense mutation
WD0630	Hypothetical protein	N/A	truncation	absent
WD0631	Hypothetical protein	N/A	absent	absent
WD0632	Hypothetical protein	N/A	absent	absent
WD0636	Prophage LambdaW5, ankyrin repeat domain protein	wTpre_1397, wTpre_1398	frameshift	wMel ortholog present
WD0638	Conserved hypothetical protein	N/A	frameshift	absent
WD0682	Ribosomal protein S10	wTpre_628	nonsense	wMel ortholog present
WD0686	Conserved domain protein	wTpre_275	mobile element insertion	protein truncation via frameshift mutation
WD0696	Hypothetical protein	wTpre_452, wTpre_450, wTpre_640	nonsense	wMel ortholog present
WD0766	Ankyrin repeat domain protein	wTpre_58	nonsense	wMel ortholog present
WD1041	Surface protein-related protein	wTpre_706	frameshift	wMel ortholog present
WD1111	Hypothetical protein	wTpre_1006	frameshift	wTpre unique gene, filtered out in truncation analyses
WD1180	Recombination protein RecR	wTpre_913	nonsense	wMel ortholog present
WD1187	Hypothetical protein	wTpre_1215	frameshift	wMel ortholog present
WD1320	Multidrug resistance protein D	wTpre_196, wTpre_197	frameshift	protein truncation via frameshift mutation
